# Supplementary material for: Synergistic Antitumor Effects of Etoposide and Curcumin in Ovarian Cancer Cells
Source: Biomedicines. 2026 Feb 25;14(3):509. doi: 10.3390/biomedicines14030509 (PMC13023443; doi:10.3390/biomedicines14030509)
Supplement: Supplementary file 1 [file biomedicines-14-00509-s001.zip]

Archive with 1 entries (1 files):
- biomedicines-4143768-supplementary.pdf
